# Supplementary material for: Global miRNA, lncRNA, and mRNA Transcriptome Profiling of Endometrial Epithelial Cells Reveals Genes Related to Porcine Reproductive Failure Caused by Porcine Reproductive and Respiratory Syndrome Virus
Source: Front Immunol. 2019 Jun 4;10:1221. doi: 10.3389/fimmu.2019.01221 (PMC6559286; doi:10.3389/fimmu.2019.01221)
Supplement: Supplementary file 1 [file Table_1.csv]

Supplemental table 1. miRNA sequencing data count between samples
Sample name	Sequence type	Raw tag count	Clean tag count	Percentage(%)
ECE1	SE50	31243072	28909052	92.53
ECE2	SE50	29841155	27585696	92.44
ECE3	SE50	31383949	29670581	94.54
ECN1	SE50	30510628	28880402	94.66
ECN2	SE50	30056986	28383256	94.43
ECN3	SE50	29209027	27731085	94.94
