# Supplementary material for: Global miRNA, lncRNA, and mRNA Transcriptome Profiling of Endometrial Epithelial Cells Reveals Genes Related to Porcine Reproductive Failure Caused by Porcine Reproductive and Respiratory Syndrome Virus
Source: Front Immunol. 2019 Jun 4;10:1221. doi: 10.3389/fimmu.2019.01221 (PMC6559286; doi:10.3389/fimmu.2019.01221)
Supplement: Supplementary file 3 [file Table_3.xlsx]

## Sheet: Sheet1
Supplemental table 3: GO analysis of DEmiRNAs
GO enrichment	Cell numbers	P value
fructose 6-phosphate metabolic process	9	2.74e-06
positive regulation of peptide hormone secretion	21	4.65e-06
positive regulation of peptide secretion	21	1.2e-05
cell growth	27	1.86e-05
bile acid secretion	10	2.27e-05
protein targeting to vacuole	12	3.01e-05
polysaccharide catabolic process	8	3.85e-05
glycogen catabolic process	8	3.85e-05
glucan catabolic process	8	3.85e-05
regulation of transcription from RNA polymerase II promoter in response to oxidative stress	8	3.85e-05
cellular polysaccharide catabolic process	8	3.85e-05
positive regulation of protein tyrosine kinase activity	14	5.64e-05
protein localization to vacuole	13	5.73e-05
Fc receptor mediated stimulatory signaling pathway	14	8.04e-05
regulation of peptidyl-serine phosphorylation of STAT protein	14	0.00011
positive regulation of peptidyl-serine phosphorylation of STAT protein	14	0.00011
positive regulation of nucleocytoplasmic transport	31	0.00014
immune response-regulating cell surface receptor signaling pathway involved in phagocytosis	13	0.00018
