# Supplementary material for: Global miRNA, lncRNA, and mRNA Transcriptome Profiling of Endometrial Epithelial Cells Reveals Genes Related to Porcine Reproductive Failure Caused by Porcine Reproductive and Respiratory Syndrome Virus
Source: Front Immunol. 2019 Jun 4;10:1221. doi: 10.3389/fimmu.2019.01221 (PMC6559286; doi:10.3389/fimmu.2019.01221)
Supplement: Supplementary file 4 [file Table_4.csv]

Supplemental table 4: Differential expressed genes (mRNA)
GeneID	length	log2Ratio	Regulation	p-value	q-value	symbol
397271	636	-1.005598196	Down	4.12E-14	4.46E-14	AIF1
397121	2431	-1.00805128	Down	0	0	PLAT
MXLOC_027620	3742.94	-1.014265533	Down	0	0	CYLP1X1
MXLOC_029674	2497	-1.016852419	Down	0	0	TPAC
492313	5800	-1.020771929	Down	0	0	THBS1
397608	1320.48	-1.021823925	Down	0	0	TPM4
414392	453	-1.026407114	Down	0	0	RPS17
100157437	2787.4	-1.027408894	Down	0	0	RGS4
110255177	11803	-1.041227119	Down	0	0	SLC5A3
100522839	998	-1.065964155	Down	7.42E-205	9.19E-204	ID1
414904	1075	-1.077634521	Down	1.97E-105	1.21E-104	CXCL2
MXLOC_018334	3325	-1.092616497	Down	1.38E-228	1.94E-227	BIAPC2
397021	1201.87	-1.098145251	Down	0	0	TAGLN
397403	799	-1.102266937	Down	0	0	GPX1
399525	4987.67	-1.125133515	Down	0	0	GLS
100517010	3235	-1.14994709	Down	7.68E-178	8.08E-177	CAVIN2
100525560	1274	-1.156758017	Down	3.03E-44	8.06E-44	CDKN2D
399527	4286	-1.160158611	Down	0	0	CPT1A
100233225	2985.75	-1.210384421	Down	3.77E-78	1.70E-77	VGLL3
445461	996.5	-1.237082654	Down	2.22E-117	1.51E-116	C1QA
MXLOC_013534	2980.76	-1.255593586	Down	0	0
MXLOC_001582	3327	-1.260775089	Down	0	0
MXLOC_015351	2068.82	-1.268243678	Down	1.63E-40	4.00E-40
100155089	411	-1.299891536	Down	0	0	FAM25A
100135050	1381	-1.368497177	Down	1.36E-77	6.09E-77	SLA-DMB
100153387	1282.05	-1.385184654	Down	9.44E-145	7.88E-144	SLA-DQA1
100520444	1621.5	-1.396828792	Down	5.15E-93	2.74E-92	C9H11orf70
100135040	1250	-1.437597846	Down	4.26E-179	4.52E-178	SLA-DRA
445460	1157.42	-1.464714132	Down	1.25E-253	1.96E-252	C1QC
396959	1754.56	-1.473975558	Down	0	0	ANKRD1
100739671	2529.73	-1.489298047	Down	0	0	ESM1
404693	2493.73	-1.491846361	Down	0	0	CAV1
100037921	1194	-1.549162701	Down	5.56E-200	6.72E-199	SLA-DQB1
MXLOC_015909	1301	-1.57242458	Down	2.16E-212	2.79E-211
397115	1458.72	-1.709641576	Down	0	0	ARG1
MXLOC_006641	1192	-1.719613656	Down	1.01E-108	6.37E-108
100157211	1264	-1.741680327	Down	3.64E-91	1.89E-90	LYZ
100153386	1222	-1.888055067	Down	0	0	SLA-DRB1
396659	1062	-1.912118076	Down	0	0	CXCR4
396945	2960	-1.943815112	Down	0	0	SERPINE1
397402	1802.35	-2.009748829	Down	0	0	PLIN2
100141313	1044.75	-2.137564429	Down	0	0	NMB
100518296	2566	-2.216764996	Down	0	0	SLC1A6
100154248	2140.53	3.084555632	Up	0	0	IFIT3
MXLOC_024147	4495.28	2.542098257	Up	0	0
733603	689.36	2.237502359	Up	0	0	SAA3
100145895	609	2.22103883	Up	0	0	ISG15
396777	1672	1.986327222	Up	1.28E-252	2.00E-251	USP18
110255948	2175	1.950714067	Up	0	0	LGALS3BP
100155467	2544.24	1.916957309	Up	0	0	IFIT2
110261124	730.7	1.907292532	Up	0	0	IFI6
102164968	2162.98	1.881776898	Up	0	0	KRT6A
100513074	525	1.798019855	Up	0	0	LOC100513074
396723	3611.61	1.78576013	Up	0	0	DDX58
MXLOC_014350	2542	1.748476403	Up	0	0
100510917	1077	1.686274271	Up	1.14E-260	1.84E-259	LOC100510917
100524567	4054.47	1.585696307	Up	0	0	PADI1
110261033	1956	1.581265744	Up	0	0	KLK14
110255312	1656	1.559799578	Up	0	0	LOC110255312
100523551	2153.51	1.552873983	Up	1.10E-139	8.85E-139	GLIPR1
MXLOC_030038	2506.74	1.521714758	Up	5.16E-123	3.66E-122
733634	1348.03	1.519147661	Up	0	0	AKR1C1
110261034	2354.14	1.448971208	Up	8.83E-101	5.15E-100	LOC110261034
397128	2606	1.398889671	Up	0	0	MX1
100520836	3748.65	1.361510879	Up	2.90E-196	3.45E-195	GALNT6
100154395	2449	1.316003032	Up	0	0	NOV
100127489	655.98	1.302700535	Up	8.40E-249	1.29E-247	S100A9
MXLOC_002590	10414	1.299271886	Up	0	0
100524868	2564.26	1.292667014	Up	5.17E-75	2.24E-74	LRP3
100511370	1493.75	1.273656163	Up	6.09E-151	5.34E-150	HSH2D
100512631	3279	1.252873648	Up	1.88E-134	1.45E-133	UBA7
100152112	10406	1.252832527	Up	0	0	ABCA1
100522819	789	1.24105794	Up	2.16E-58	7.35E-58	ATP6V1G3
100514482	799.76	1.238658714	Up	0	0	AGR2
397480	1423.8	1.196306912	Up	4.17E-85	2.02E-84	HSD11B1
100037289	2031.19	1.195692739	Up	1.91E-91	9.98E-91	IRF7
100217391	3331	1.192365928	Up	1.29E-165	1.25E-164	FLVCR2
397113	3841.03	1.192295598	Up	1.08E-119	7.54E-119	SLC5A1
397025	1733.41	1.187350338	Up	0	0	CLU
100127160	1000.83	1.175178987	Up	2.01E-23	3.10E-23	CIDEB
397095	2213	1.16887657	Up	4.14E-196	4.91E-195	GGT1
MXLOC_022326	12390.53	1.166044417	Up	0	0
100626612	1416.9	1.165148964	Up	1.60E-78	7.26E-78	PRR15L
100523368	3157	1.125918367	Up	2.82E-128	2.09E-127	ATP6V1B1
100520758	3103.96	1.117048603	Up	1.26E-169	1.26E-168	TRIM29
MXLOC_009036	735	1.114578983	Up	2.15E-22	3.20E-22	NSE2X4
MXLOC_008539	6237	1.113153952	Up	2.04E-203	2.52E-202
100155669	1290	1.113107781	Up	3.20E-60	1.12E-59	TREX1
MXLOC_005149	1546	1.112318963	Up	1.67E-44	4.46E-44	CDK4X4
396786	4594	1.103478727	Up	2.06E-106	1.27E-105	SLC9A4
397674	2290	1.077825873	Up	2.57E-89	1.30E-88	CAMK2D
100158037	6276.15	1.074256563	Up	0	0	DDX60
100514510	1675	1.064996486	Up	0	0	TM7SF2
MXLOC_004264	684	1.064086271	Up	0	0	DHPI
100626407	2099	1.062061225	Up	6.63E-105	4.02E-104	LOC100626407
100511267	1915.07	1.056522114	Up	1.39E-153	1.24E-152	IFI44L
102163953	4454	1.040390989	Up	0	0	GPA33
396670	5358.07	1.037412527	Up	0	0	SCD
100511825	3030.78	1.033430908	Up	0	0	UGT8
397308	4178.25	1.031553177	Up	3.60E-112	2.34E-111	SREBF1
100155151	584	1.028982321	Up	3.22E-62	1.16E-61	CRABP2
100514753	462	1.022711759	Up	3.47E-94	1.86E-93	UBE2L6
100155380	2396.62	1.009844713	Up	0	0	ANXA13
396713	481	1.001487363	Up	3.09E-16	3.65E-16	ABO
