# Supplementary material for: Global miRNA, lncRNA, and mRNA Transcriptome Profiling of Endometrial Epithelial Cells Reveals Genes Related to Porcine Reproductive Failure Caused by Porcine Reproductive and Respiratory Syndrome Virus
Source: Front Immunol. 2019 Jun 4;10:1221. doi: 10.3389/fimmu.2019.01221 (PMC6559286; doi:10.3389/fimmu.2019.01221)
Supplement: Supplementary file 5 [file Table_5.csv]

Supplemental table 5: GO analysis of DEGs
Term	DEGs numbers	PValue	Qvalue	Genes
antigen processing via MHC class II	5	1.44E-07	6.84E+00	SLA-DQB1, SLA-DQA1, SLA-DRB1, SLA-DRA, SLA-DMB
ISG15-protein conjugation	3	8.19E-05	4.09E+00	ISG15, UBA7, UBE2L6
dependent protein catabolic process	3	1.63E-04	3.79E+00	ISG15, UBA7, UBE2L6
immune response	7	5.93E-04	3.23E+00	SLA-DQB1, SLA-DQA1, SLA-DRB1, SLA-DRA, SLA-DMB, CXCL2, THBS1
positive regulation of intrinsic apoptotic signaling pathway	3	0.004421637	2.35E+00	CAV1, S100A9, CLU
antigen processing and presentation	3	0.008833709	2.05E+00	SLA-DQB1, SLA-DRB1, SLA-DRA
negative regulation of fibrinolysis	2	0.020948081	1.68E+00	SERPINE1, THBS1
negative regulation of plasminogen activation	2	0.020948081	1.68E+00	SERPINE1, THBS1
smooth muscle cell migration	2	0.020948081	1.68E+00	PLAT, NOV
defense response to virus	4	0.0232515	1.63E+00	IFIT3, IFIT2, ISG15, MX1
positive regulation of interferon	2	0.026117309	1.58E+00	DDX58, IRF7
negative regulation of intrinsic apoptotic signaling pathway	2	0.031259698	1.51E+00	CDKN2D, CLU
cellular response to interferon-alpha	2	0.031259698	1.51E+00	IFIT3, IFIT2
response to hypoxia	3	0.034018313	1.47E+00	PLAT, CAV1, CXCR4
phagocytosis, engulfment	2	0.04652719	1.33E+00	AIF1, ABCA1
