# Supplementary material for: Global miRNA, lncRNA, and mRNA Transcriptome Profiling of Endometrial Epithelial Cells Reveals Genes Related to Porcine Reproductive Failure Caused by Porcine Reproductive and Respiratory Syndrome Virus
Source: Front Immunol. 2019 Jun 4;10:1221. doi: 10.3389/fimmu.2019.01221 (PMC6559286; doi:10.3389/fimmu.2019.01221)
Supplement: Supplementary file 7 [file Table_7.xlsx]

## Sheet: 共有差异基因
	GeneID		GeneID		GeneID
	106507819		106507819		LTCONS_00002071
	106509199		LXLOC_000876		LTCONS_00002263
	106509249		LXLOC_003804		LTCONS_00002598
	100626722		LXLOC_003975		LTCONS_00002599
	100521518		LXLOC_005451		LTCONS_00006220
	110257452		LXLOC_005462		LTCONS_00006413
	102163533		LXLOC_008905		LTCONS_00009788
	100524330		LXLOC_012599		LTCONS_00009790
	102165807		LXLOC_013387		LTCONS_00010046
	102164826		LXLOC_015809		LTCONS_00010047
	100515290		LXLOC_016441		LTCONS_00011516
	100624156		LXLOC_016443		LTCONS_00011549
	102166455		LXLOC_016574		LTCONS_00011551
	100514924		LXLOC_017578		LTCONS_00011552
	102159943		LXLOC_017686		LTCONS_00013704
	100513133		LXLOC_017707		LTCONS_00013993
	100624586		LXLOC_019679		LTCONS_00014055
	102162270		LXLOC_019813		LTCONS_00015623
	100520572		LXLOC_022628		LTCONS_00015624
	106505965		LXLOC_027120		LTCONS_00018585
	100518921		LXLOC_029505		LTCONS_00018586
	397380		LXLOC_032406		LTCONS_00018702
	100737981				LTCONS_00019617
	100516145				LTCONS_00019624
	110255632				LTCONS_00019749
	100627868				LTCONS_00021249
	100739791				LTCONS_00021367
	110255757				LTCONS_00021798
	100519283				LTCONS_00024572
	102160340				LTCONS_00024701
	100521688				LTCONS_00024702
	100738675				LTCONS_00025378
	110255511				LTCONS_00025379
	100513397				LTCONS_00025772
	100626788				LTCONS_00033336
	102164641				LTCONS_00033337
	100739840				LTCONS_00033339
	102161719				LTCONS_00033936
	100626982				LTCONS_00035692
	100737511				LTCONS_00035694
	100152291				LTCONS_00036757
	100519934				LTCONS_00036758
	100517116				LTCONS_00038340
	110257659				LTCONS_00038342
	110258853				LTCONS_00038429
	100517050				LTCONS_00041699
	102163691				LTCONS_00041742
	100512560				LTCONS_00045250
	102165911				LTCONS_00045251
	100739170				LTCONS_00045350
	100627949				LTCONS_00045354
	106509733				LTCONS_00045988
	100522281				LTCONS_00046180
	100626258				LTCONS_00059132
	100739490				LTCONS_00059694
	100516649				LTCONS_00059695
	102161888				LTCONS_00061546
	106507997				LTCONS_00061547
	100525590				LTCONS_00061697
	100622037				LTCONS_00062533
	106506838				LTCONS_00062534
	106505875				LTCONS_00062957
	100622481				LTCONS_00062958
	102159422				LTCONS_00063800
	102162472				LTCONS_00070455
	110261305				LTCONS_00071622
	102161156				LTCONS_00072381
	102165584				LTCONS_00075106
	100516105				LTCONS_00076239
	102158857				LTCONS_00076240
	106510483				LTCONS_00080618
	106504299				LTCONS_00082873
	102159861				LTCONS_00082984
	100737961				LTCONS_00086030
	102163243				LTCONS_00087158
	106506763				LTCONS_00087577
	100152407				LTCONS_00087579
	100524915				LTCONS_00090610
	102166382				LTCONS_00090611
	100739485				LTCONS_00090855
	102167511				LTCONS_00091484
	106504464				XR_001298634.2
	100525935				XR_001299006.2
	100517973				XR_001299934.2
	100526084				XR_001299975.2
	106509952				XR_001304414.2
	100737817				XR_002336623.1
	110262248				XR_002336624.1
	100620274				XR_002337274.1
	100739062				XR_002337966.1
	110256863				XR_002338134.1
	106508256				XR_002339340.1
	100624137				XR_002339341.1
	102163428				XR_002340360.1
	100625214				XR_002340368.1
	102160652				XR_002340886.1
	106510173				XR_002340961.1
	106508550				XR_002341607.1
	110256294				XR_002344182.1
	106508089				XR_002344184.1
	100512700				XR_002344843.1
	100515615				XR_002344844.1
	102164659				XR_002345441.1
	110256147				XR_002345452.1
	102158088				XR_002345606.1
	110256032				XR_002345607.1
	100515340				XR_002346691.1
	110255499				XR_002347069.1
	110260418				XR_002347072.1
	100624113
	100738508
	100515792
	102160564
	102157709
	110261319
	110261500
	100511686
	110259851
	102168055
	100627892
	110256041
	102165761
	102167727
	100622718
	100519476
	100621455
	100736566
	102163687
	LXLOC_032406
	LXLOC_017707
	LXLOC_000876
	LXLOC_016574
	LXLOC_005451
	LXLOC_008905
	LXLOC_003975
	LXLOC_029505
	LXLOC_022628
	LXLOC_019679
	LXLOC_012599
	LXLOC_016441
	LXLOC_019813
	LXLOC_016443
	LXLOC_017686
	LXLOC_013387
	LXLOC_015809
	LXLOC_027120
	LXLOC_017578
	LXLOC_005462
	LXLOC_003804
	LXLOC_002262
	LXLOC_015100
	LXLOC_000004
	LXLOC_032121
	LXLOC_032853
	LXLOC_019090
	LXLOC_008201
	LXLOC_002017
	LXLOC_026087
	LXLOC_000841
	LXLOC_003045
	LXLOC_032850
	LXLOC_008862
	LXLOC_012772
	LXLOC_016436
	LXLOC_000005
	LXLOC_008711
	LXLOC_004470
	LXLOC_016708
	LXLOC_020074
	LXLOC_007474
	LXLOC_014397
	LXLOC_001372
	LXLOC_029461
	LXLOC_032126
	LXLOC_004114
	LXLOC_027587
	LXLOC_002924
	LXLOC_001043
	LXLOC_000001
	LXLOC_032127
	LXLOC_004153
	LXLOC_020722
	LXLOC_001689
	LXLOC_028934
	LXLOC_010341
	LXLOC_009163
	LXLOC_015449
	LXLOC_019735
	LXLOC_020714
	LXLOC_023662
	LXLOC_000468
	LXLOC_029870
	LXLOC_000661
	LXLOC_011121
	LXLOC_030478
	LXLOC_032051
	LXLOC_017430
	LXLOC_032208
	LXLOC_033156
	LXLOC_015399
	LXLOC_004195
	LXLOC_000009
	LXLOC_021208
	LXLOC_025598
	LXLOC_014795
	LXLOC_017691
	LXLOC_012468
	LXLOC_021299
	LXLOC_014686
	LXLOC_018781
	LXLOC_019721
	LXLOC_024046
	LXLOC_030284
	LXLOC_029891
	LXLOC_012323
	LXLOC_011524
	LXLOC_007552
	LXLOC_014704
	LXLOC_011628
	LXLOC_027218
	LXLOC_001258
	LXLOC_016931
	LXLOC_002182
	LXLOC_029641
	LXLOC_001947
	LXLOC_012664
	LXLOC_032851
	LXLOC_003749
	LXLOC_025707
	LXLOC_015277
	LXLOC_017172
	LXLOC_001610
	LXLOC_030521
	LXLOC_010051
	LXLOC_025221
	LXLOC_004343
	LXLOC_010057
	LXLOC_022613
	LXLOC_009238
	LXLOC_026919
	LXLOC_028655
	LXLOC_006535
	LXLOC_003675
	LXLOC_011153
	LXLOC_017196
	LXLOC_031589
	LXLOC_014409
	LXLOC_018237
	LXLOC_026375
	LXLOC_018763
	LXLOC_018540
	LXLOC_020828
	LXLOC_001424
	LXLOC_005054
	LXLOC_004474
	LXLOC_007236
	LXLOC_022546
	LXLOC_025248
	LXLOC_000007
	LXLOC_021585
	LXLOC_006305
	LXLOC_017967
	LXLOC_006316
	LXLOC_017532
	LXLOC_032402
	LXLOC_003657
	LXLOC_018590
	LXLOC_018140
	LXLOC_015143
	LXLOC_005081
	LXLOC_013659
	LXLOC_024357
	LXLOC_003370
	LXLOC_020474
	LXLOC_029993
	LXLOC_026063
	LXLOC_021946
	LXLOC_008515
	LXLOC_020612
	LXLOC_022665
	LXLOC_003571
	LXLOC_014962
	LXLOC_006574
	LXLOC_028547
	LXLOC_019574
	LXLOC_028488
	LXLOC_013741
	LXLOC_028336
	LXLOC_014301
	LXLOC_027256
	LXLOC_033033
	LXLOC_013985
	LXLOC_021094
	LXLOC_006334
	LXLOC_019369
	LXLOC_015807
	LXLOC_029634
	LXLOC_007713
	LXLOC_012604
	LXLOC_005800
	LXLOC_006036
	LXLOC_015052
	LXLOC_003513
	LXLOC_016897
	LXLOC_022497
	LXLOC_001125
	LXLOC_007011
	LXLOC_018973
	LXLOC_032780
	LXLOC_014860
	LXLOC_007260
	LXLOC_022745
	LXLOC_007035
	LXLOC_024267
	LXLOC_021524
	LXLOC_008558
	LXLOC_010622
	LXLOC_008958
	LXLOC_002351
	LXLOC_011598
	LXLOC_005235
	LXLOC_002490
	LXLOC_023532
	LXLOC_024761
	LXLOC_013817
	LXLOC_020180
	LXLOC_027553
	LXLOC_025512
	LXLOC_022657
	LXLOC_026922
	LXLOC_020598
	LXLOC_021359
	LXLOC_015874
	LXLOC_029705
	LXLOC_024201
	LXLOC_019529
	LXLOC_010491
	LXLOC_004797
	LXLOC_007244
	LXLOC_019567
	LXLOC_017042
	LXLOC_022117
	LXLOC_015434
	LXLOC_032555
	LXLOC_009325
	LXLOC_026015
	LXLOC_026075
	LXLOC_007942
	LXLOC_009546
	LXLOC_030962
	LXLOC_022752
	LXLOC_000884
	LXLOC_009812
	LXLOC_009017
	LXLOC_030353
	LXLOC_015180
	LXLOC_032119
	LXLOC_017104
	LXLOC_013135
	LXLOC_003044
	LXLOC_016549
	LXLOC_027041
	LXLOC_023227
	LXLOC_009188
	LXLOC_009989
	LXLOC_017310
	LXLOC_028867
	LXLOC_021733
	LXLOC_013593
	LXLOC_018932
	LXLOC_016799
	LXLOC_009160
	LXLOC_001977
	LXLOC_009603
	LXLOC_001090
	LXLOC_007245
	LXLOC_008051
	LXLOC_005916
	LXLOC_032587
	LXLOC_020869
	LXLOC_019505
	LXLOC_006798
	LXLOC_029859
	LXLOC_008930
	LXLOC_026475
	LXLOC_002891
	LXLOC_020834
	LXLOC_013936
	LXLOC_029140
	LXLOC_030332
	LXLOC_024877
	LXLOC_023516
	LXLOC_016993
	LXLOC_028251
	LXLOC_003731
	LXLOC_013825
	LXLOC_009737
	LXLOC_019533
	LXLOC_011770
	LXLOC_021562
	LXLOC_008668
	LXLOC_001679
	LXLOC_025298
	LXLOC_017087
	LXLOC_020448
	LXLOC_012495
	LXLOC_021926
	LXLOC_010941
	LXLOC_009715
	LXLOC_023644
	LXLOC_032403
	LXLOC_023533
	LXLOC_017506
	LXLOC_031549
	LXLOC_028030
	LXLOC_007751
	LXLOC_015818
	LXLOC_007119
	LXLOC_028468
	LXLOC_023462
	LXLOC_023126
	LXLOC_002091
	LXLOC_007237
	LXLOC_004845
	LXLOC_005543
	LXLOC_010777
	LXLOC_009622
	LXLOC_029167
	LXLOC_007209
	LXLOC_003306
	LXLOC_025239
	LXLOC_013248
	LXLOC_024688
	LXLOC_004496
	LXLOC_000967
	LXLOC_008408
	LXLOC_010750
	LXLOC_026350
	LXLOC_027213
	LXLOC_014376
	LXLOC_014613
	LXLOC_004910
	LXLOC_030045
	LXLOC_008495
	LXLOC_004324
	LXLOC_005650
	LXLOC_005366
	LXLOC_025002
	LXLOC_001341
	LXLOC_022520
	LXLOC_023522
	LXLOC_015397
	LXLOC_017512
	LXLOC_019825
	LXLOC_014267
	LXLOC_022586
	LXLOC_030862
	LXLOC_030117
	LXLOC_018282
	LXLOC_008857
	LXLOC_015727
	LXLOC_017284
	LXLOC_023360
	LXLOC_027868
	LXLOC_002918
	LXLOC_001631
	LXLOC_026356
	LXLOC_000980
	LXLOC_031877
	LXLOC_006014
	LXLOC_010490
	LXLOC_028636
	LXLOC_000114
	LXLOC_027423
	LXLOC_022263
	LXLOC_003134
	LXLOC_032197
	LXLOC_032333
	LXLOC_015704
	LXLOC_016853
	LXLOC_003313
	LXLOC_031830
	LXLOC_025981
	LXLOC_021606
	LXLOC_018775
	LXLOC_025108
	LXLOC_008285
	LXLOC_030004
	LXLOC_010685
	LXLOC_028951
	LXLOC_000517
	LXLOC_016167
	LXLOC_020261
	LXLOC_018777
	LXLOC_017521
	LXLOC_009755
	LXLOC_016009
	LXLOC_004564
	LXLOC_021428
	LXLOC_021605
	LXLOC_019736
	LXLOC_022309
	LXLOC_003099
	LXLOC_001265
	LXLOC_006193
	LXLOC_011692
	LXLOC_027268
	LXLOC_022451
	LXLOC_016734
	LXLOC_025589
	LXLOC_017727
	LXLOC_024710
	LXLOC_002028
	LXLOC_029897
	LXLOC_022742
	LXLOC_019012
	LXLOC_022595
	LXLOC_013444
	LXLOC_004602
	LXLOC_017164
	LXLOC_025696
	LXLOC_014929
	LXLOC_021097
	LXLOC_013614
	LXLOC_006307
	LXLOC_025420
	LXLOC_018200
	LXLOC_028786
	LXLOC_032116
	LXLOC_030046
	LXLOC_022370
	LXLOC_018675
	LXLOC_022486
	LXLOC_022246
	LXLOC_020264
	LXLOC_025413
	LXLOC_007241
	LXLOC_003857
	LXLOC_027707
	LXLOC_011703
	LXLOC_025575
	LXLOC_029255
	LXLOC_025325
	LXLOC_016576
	LXLOC_006006
	LXLOC_026179
	LXLOC_015806
	LXLOC_023310
	LXLOC_031677
	LXLOC_015817
	LXLOC_009576
	LXLOC_018589
	LXLOC_000591
	LXLOC_000475
	LXLOC_008700
	LXLOC_030596
	LXLOC_024795
	LXLOC_003260
	LXLOC_030991
	LXLOC_008046
	LXLOC_009771
	LXLOC_031703
	LXLOC_018942
	LXLOC_006948
	LXLOC_022684
	LXLOC_032779
	LXLOC_017622
	LXLOC_033037
	LXLOC_001825
	LXLOC_010024
	LXLOC_022316
	LXLOC_018049
	LXLOC_011554
	LXLOC_015129
	LXLOC_032114
	LXLOC_012106
	LXLOC_007240
	LXLOC_010248
	LXLOC_024865
	LXLOC_015824
	LXLOC_031903
	LXLOC_009333
	LXLOC_002228
	LXLOC_014266
	LXLOC_014387
	LXLOC_022523
	LXLOC_027538
	LXLOC_017393
	LXLOC_015738
	LXLOC_000782
	LXLOC_032122
	LXLOC_005727
	LXLOC_008666
	LXLOC_005137
	LXLOC_011721
	LXLOC_019229
	LXLOC_008690
	LXLOC_031953
	LXLOC_018956
	LXLOC_010251
	LXLOC_009329
	LXLOC_032992
	LXLOC_007132
	LXLOC_024238
	LXLOC_002222
	LXLOC_013671
	LXLOC_017420
	LXLOC_011413
	LXLOC_026167
	LXLOC_021654
	LXLOC_001871
	LXLOC_029150
	LXLOC_002768
	LXLOC_011888
	LXLOC_008258
	LXLOC_023318
	LXLOC_009764
	LXLOC_009335
	LXLOC_002233
	LXLOC_017514
	LXLOC_015388
	LXLOC_006568
	LXLOC_002745
	LXLOC_030649
	LXLOC_022598
	LXLOC_004732
	LXLOC_018940
	LXLOC_025982
	LXLOC_024083
	LXLOC_011590
	LXLOC_011347
	LXLOC_010274
	LXLOC_014439
	LXLOC_032109
	LXLOC_007224
	LXLOC_020899
	LXLOC_005429
	LXLOC_004601
	LXLOC_012219
	LXLOC_023016
	LXLOC_015279
	LXLOC_016394
	LXLOC_002027
	LXLOC_000974
	LXLOC_030590
	LXLOC_028117
	LXLOC_022894
	LXLOC_002901
	LXLOC_008379
	LXLOC_000400
	LXLOC_010179
	LXLOC_017444
	LXLOC_022082
	LXLOC_024021
	LXLOC_025297
	LXLOC_010052
	LXLOC_022518
	LXLOC_008397
	LXLOC_000580
	LXLOC_019626
	LXLOC_011293
	LXLOC_022458
	LXLOC_024577
	LXLOC_018667
	LXLOC_021961
	LXLOC_020469
	LXLOC_000335
	LXLOC_013989
	LXLOC_005191
	LXLOC_020808
	LXLOC_026508
	LXLOC_031557
	LXLOC_014501
	LXLOC_026892
	LXLOC_016433
	LXLOC_001829
	LXLOC_017900
	LXLOC_029177
	LXLOC_015825
	LXLOC_016914
	LXLOC_001788
	LXLOC_018212
	LXLOC_012691
	LXLOC_021526
	LXLOC_029021
	LXLOC_000850
	LXLOC_022236
	LXLOC_010374
	LXLOC_026066
	LXLOC_008211
	LXLOC_033462
	LXLOC_029476
	LXLOC_028222
	LXLOC_030264
	LXLOC_000081
	LXLOC_008186
	LXLOC_010566
	LXLOC_006483
	LXLOC_015564
	LXLOC_001574
	LXLOC_024843
	LXLOC_008300
	LXLOC_008102
	LXLOC_008475
	LXLOC_027869
	LXLOC_013749
	LXLOC_016571
	LXLOC_003645
	LXLOC_017266
	LXLOC_017059
	LXLOC_011525
	LXLOC_012388
	LXLOC_014355
	LXLOC_014862
	LXLOC_001943
	LXLOC_030259
	LXLOC_007243
	LXLOC_026616
	LXLOC_010558
	LXLOC_009334
	LXLOC_026933
	LXLOC_027932
	LXLOC_013561
	LXLOC_017717
	LXLOC_021602
	LXLOC_029263
	LXLOC_030058
	LXLOC_003103
	LXLOC_029442
	LXLOC_016537
	LXLOC_030265
	LXLOC_013092
	LXLOC_008001
	LXLOC_021897
	LXLOC_033030
	LXLOC_026127
	LXLOC_002723
	LXLOC_013417
	LXLOC_006047
	LXLOC_002344
	LXLOC_033034
	LXLOC_028918
	LXLOC_017229
	LXLOC_009223
	LXLOC_006862
	LXLOC_001249
	LXLOC_018591
	LXLOC_023571
	LXLOC_004679
	LXLOC_028972
	LXLOC_019291
	LXLOC_025393
	LXLOC_001764
	LXLOC_014209
	LXLOC_016372
	LXLOC_001108
	LXLOC_020531
	LXLOC_001201
	LXLOC_006856
	LXLOC_002396
	LXLOC_031748
	LXLOC_005611
	LXLOC_033024
	LXLOC_022545
	LXLOC_003316
	LXLOC_026995
	LXLOC_000677
	LXLOC_005975
	LXLOC_020911
	LXLOC_000625
	LXLOC_021879
	LXLOC_002111
	LXLOC_007169
	LXLOC_000096
	LXLOC_021392
	LXLOC_013983
	LXLOC_019952
	LXLOC_012222
	LXLOC_015858
	LXLOC_006246
	LXLOC_022197
	LXLOC_014826
	LXLOC_021328
	LXLOC_006187
	LXLOC_008926
	LXLOC_011144
	LXLOC_018628
	LXLOC_001991
	LXLOC_009378
	LXLOC_021125
	LXLOC_031817
	LXLOC_009199
	LXLOC_004448
	LXLOC_018244
	LXLOC_027880
	LXLOC_015085
	LXLOC_002906
	LXLOC_030450
	LXLOC_028495
	LXLOC_018431
	LXLOC_026794

## Sheet: FPKM
GeneID	ECN3	ECE2	ECE1	ECN3	ECN2	ECE3
106507819	160.21	761.38	963.52	2126.67	2060.6	171.46
LXLOC_000876	16.11	2.18	1.89	3.97	489.41	2.68
LXLOC_003804	2.7	1.07	1.12	2.52	2.62	1.81
LXLOC_003975	22.4	9.91	15.06	31.6	43.11	20.17
LXLOC_005451	2.82	4.7	5.8	18.25	28.5	2.24
LXLOC_005462	1.58	1.67	1.39	2.04	4.81	1.44
LXLOC_008905	2.37	3.87	6.24	9.69	12.55	2.33
LXLOC_012599	10.8	12.78	9.13	21.82	31.42	9.7
LXLOC_013387	1.71	1.56	1.54	3.56	4.55	1.45
LXLOC_015809	4.01	7.18	7.46	8.39	18.45	2.68
LXLOC_016441	18.9	11.93	9.29	18.59	22.21	9.82
LXLOC_016443	2.1	4.35	8.78	4.01	1.38	5.32
LXLOC_016574	2.24	2.65	1.94	6.62	6.69	1.75
LXLOC_017578	4.66	1.5	1.07	3.07	4.6	2.86
LXLOC_017686	3.31	2.37	1.85	5.88	9.84	2.66
LXLOC_017707	7.28	285.81	232.35	80.26	57.55	4.37
LXLOC_019679	9.7	3.82	4.28	7.96	21.64	3.32
LXLOC_019813	11.28	1.93	2.51	3.36	9.46	2.91
LXLOC_022628	5.74	6.16	4.82	1.96	1.65	7.97
LXLOC_027120	4.61	1.24	2.77	2.94	6.17	1.2
LXLOC_029505	2.28	2.42	3.63	6.85	7.98	1.44
LXLOC_032406	482.27	316.44	290.91	335.63	1253.96	408.5

## Sheet: exprdiffer
GeneID	length	Contrast Readnum	Sample Readnum	log2Ratio(Sample/Contrast)	Up-Down-Regulation(Sample/Contrast)	p-value	q-value(Storey et al. 2003)		A	B
LXLOC_000884	237	196	88	-1.01757	Down	1.07249e-08	8.45226e-09		2.29226	1.94448
LXLOC_000880	243	55.88	24.86	-1.0308	Down	0.00202742	0.000811493		1.74726	1.3955
LXLOC_000877	251	54	24	-1.03222	Down	0.00238742	0.000935437		1.73239	1.38021
LXLOC_000885	229	349.04	153.07	-1.0515	Down	4.51123e-15	5.09763e-15		2.54288	2.18489
LXLOC_000881	2165.79	2768.54	1187.19	-1.08387	Down	2.08035e-113	1.36639e-112		3.44225	3.07452
LXLOC_000893	352	25173	10710.4	-1.09516	Down	0	0		4.40093	4.02981
LXLOC_000878	599	2415.04	1012.51	-1.11641	Down	6.04286e-104	3.63236e-103		3.38292	3.0054
LXLOC_000882	243	421.94	174.17	-1.13884	Down	3.73221e-20	5.13739e-20		2.62525	2.24097
LXLOC_000883	460	173.29	70.22	-1.16553	Down	1.93349e-09	1.60448e-09		2.23877	1.84646
LXLOC_000887	234	74.95	29.08	-1.2282	Down	3.86426e-05	2.08546e-05		1.87477	1.46359
LXLOC_000892	1201	960	368	-1.24562	Down	3.67253e-50	1.09728e-49		2.98227	2.56585
106507819	1114	223984	84141	-1.27481	Down	0	0		5.35022	4.92501
LXLOC_000886	3473	2707	996	-1.30477	Down	3.15641e-148	2.70207e-147		3.43249	2.99826
LXLOC_000891	252	96	30	-1.54037	Down	3.13212e-08	2.37624e-08		1.98227	1.47712
LXLOC_000888	238	121	37	-1.57171	Down	2.88447e-10	2.53478e-10		2.08279	1.5682
LXLOC_000890	215	124.84	32.43	-1.80698	Down	1.56474e-12	1.56683e-12		2.09635	1.51095
LXLOC_000889	234	242.7	58.27	-1.92064	Down	9.47278e-25	1.52383e-24		2.38507	1.76545
LXLOC_000879	674	1428	316	-2.0383	Down	5.44799e-148	4.65726e-147		3.15473	2.49969
LXLOC_000876	262	3960.58	43.36	-6.3755	Down	0	0		3.59776	1.63709
LXLOC_000895	621	3760	11364	1.73337	Up	0	0		3.57519	4.05553
LXLOC_000894	336	83	176	1.2221	Up	4.43183e-11	4.10277e-11		1.91908	2.24551
LXLOC_000896	874	366.61	675.19	1.01875	Up	7.67502e-29	1.40145e-28		2.5642	2.82943
	Up-regulated	Down-reguated
	3	19

## Sheet: transcript ID
transcript_id	gene_id		GeneID
XR_001304108.2	106507819	NM_001078686.1	LTCONS_00002071
LTCONS_00002692	LXLOC_000876		LTCONS_00002263
LTCONS_00010766	LXLOC_003804		LTCONS_00002598
LTCONS_00011216	LXLOC_003975		LTCONS_00002599
LTCONS_00015205	LXLOC_005451		LTCONS_00006220
LTCONS_00015309	LXLOC_005462		LTCONS_00006413
LTCONS_00024941	LXLOC_008905		LTCONS_00009788
LTCONS_00024942	LXLOC_008905		LTCONS_00009790
LTCONS_00024943	LXLOC_008905		LTCONS_00010046
LTCONS_00035134	LXLOC_012599		LTCONS_00010047
LTCONS_00037493	LXLOC_013387		LTCONS_00011516
LTCONS_00044408	LXLOC_015809		LTCONS_00011549
LTCONS_00045988	LXLOC_016441		LTCONS_00011551
LTCONS_00045990	LXLOC_016443		LTCONS_00011552
LTCONS_00046218	LXLOC_016574		LTCONS_00013704
LTCONS_00049088	LXLOC_017578		LTCONS_00013993
LTCONS_00049355	LXLOC_017686		LTCONS_00014055
LTCONS_00049422	LXLOC_017707		LTCONS_00015623
LTCONS_00054977	LXLOC_019679		LTCONS_00015624
LTCONS_00055381	LXLOC_019813		LTCONS_00018585
LTCONS_00063176	LXLOC_022628		LTCONS_00018586
LTCONS_00077278	LXLOC_027120		LTCONS_00018702
LTCONS_00084124	LXLOC_029505		LTCONS_00019617
LTCONS_00091984	LXLOC_032406		LTCONS_00019624
			LTCONS_00019749
			LTCONS_00021249
			LTCONS_00021367
			LTCONS_00021798
			LTCONS_00024572
			LTCONS_00024701
			LTCONS_00024702
			LTCONS_00025378
			LTCONS_00025379
			LTCONS_00025772
			LTCONS_00033336
			LTCONS_00033337
			LTCONS_00033339
			LTCONS_00033936
			LTCONS_00035692
			LTCONS_00035694
			LTCONS_00036757
			LTCONS_00036758
			LTCONS_00038340
			LTCONS_00038342
			LTCONS_00038429
			LTCONS_00041699
			LTCONS_00041742
			LTCONS_00045250
			LTCONS_00045251
			LTCONS_00045350
			LTCONS_00045354
			LTCONS_00045988
			LTCONS_00046180
			LTCONS_00059132
			LTCONS_00059694
			LTCONS_00059695
			LTCONS_00061546
			LTCONS_00061547
			LTCONS_00061697
			LTCONS_00062533
			LTCONS_00062534
			LTCONS_00062957
			LTCONS_00062958
			LTCONS_00063800
			LTCONS_00070455
			LTCONS_00071622
			LTCONS_00072381
			LTCONS_00075106
			LTCONS_00076239
			LTCONS_00076240
			LTCONS_00080618
			LTCONS_00082873
			LTCONS_00082984
			LTCONS_00086030
			LTCONS_00087158
			LTCONS_00087577
			LTCONS_00087579
			LTCONS_00090610
			LTCONS_00090611
			LTCONS_00090855
			LTCONS_00091484
			XR_001298634.2
			XR_001299006.2
			XR_001299934.2
			XR_001299975.2
			XR_001304414.2
			XR_002336623.1
			XR_002336624.1
			XR_002337274.1
			XR_002337966.1
			XR_002338134.1
			XR_002339340.1
			XR_002339341.1
			XR_002340360.1
			XR_002340368.1
			XR_002340886.1
			XR_002340961.1
			XR_002341607.1
			XR_002344182.1
			XR_002344184.1
			XR_002344843.1
			XR_002344844.1
			XR_002345441.1
			XR_002345452.1
			XR_002345606.1
			XR_002345607.1
			XR_002346691.1
			XR_002347069.1
			XR_002347072.1

## Sheet: Sheet1
GeneID	length	Contrast Readnum	Sample Readnum	log2Ratio(Sample/Contrast)	Up-Down-Regulation(Sample/Contrast)	p-value	q-value(Storey et al. 2003)	GeneID	length	Contrast Readnum	Sample Readnum	log2Ratio(Sample/Contrast)	Up-Down-Regulation(Sample/Contrast)	p-value	q-value(Storey et al. 2003)	lncRNA_class	distance	Overlap_class	lncRNA	mRNA	lncRNA_chr	lncRNA_start	lncRNA_end	lncRNA_length	lncRNA_chain	mRNA_chr	mRNA_start	mRNA_end	mRNA_length	mRNA_chain	minimum_free_energy_of_RNAplex	Pearson_correlation	Spearman_correlation
XM_013994831.1	3250	202.02	430.76	1.23009	Up	3.72922e-25	5.8351e-25	LTCONS_00010766	251	54	24	-1.03222	Down	0.00238744	0.000806138	cis_mRNA_dw20k	2226	NA	LTCONS_00010766	XM_013994831.1	NC_010444.4	77087440	77087690	251	+	NC_010444.4	77089915	77109201	3250	-	*	-0.7028	-0.7714
XM_021084245.1	3303	72.74	0	-7.04697	Down	2.12331e-17	2.37447e-17	LTCONS_00010766	251	54	24	-1.03222	Down	0.00238744	0.000806138	cis_mRNA_dw20k	2226	NA	LTCONS_00010766	XM_021084245.1	NC_010444.4	77087440	77087690	251	+	NC_010444.4	77089915	77111206	3303	-	*	0.6607	0.6761
XM_005661395.3	1145	0	27.16	5.90112	Up	2.76946e-08	1.72553e-08	LTCONS_00010766	251	54	24	-1.03222	Down	0.00238744	0.000806138	cis_mRNA_dw20k	7690	NA	LTCONS_00010766	XM_005661395.3	NC_010444.4	77087440	77087690	251	+	NC_010444.4	77076568	77079751	1145	+	*	-0.9902	-0.8804
XM_021094270.1	4471	583.99	105.83	-2.32649	Down	2.366e-72	1.17893e-71	LTCONS_00037493	460	173.29	70.22	-1.16553	Down	1.93355e-09	1.32037e-09	cis_mRNA_overlap	0	Lnc-Overlap-mRNA	LTCONS_00037493	XM_021094270.1	NC_010448.4	42546198	42559926	460	-	NC_010448.4	42501167	42559926	4471	-	-316.99	0.8015	0.8857
MTCONS_00074529	6457	39.95	0	-6.18242	Down	1.45806e-10	1.08626e-10	LTCONS_00045988	229	349.04	153.07	-1.0515	Down	4.51152e-15	4.46493e-15	tran	NA	NA	LTCONS_00045988	MTCONS_00074529	NC_010449.5	78496898	78505204	229	-	NC_010456.5	12218979	12277165	6457	-	-198.43	0.6741	0.6761
XM_013982683.2	6329	23.77	83.03	1.9422	Up	2.17512e-10	1.59776e-10	LTCONS_00045988	229	349.04	153.07	-1.0515	Down	4.51152e-15	4.46493e-15	tran	NA	NA	LTCONS_00045988	XM_013982683.2	NC_010449.5	78496898	78505204	229	-	NC_010456.5	12218979	12277164	6329	-	-198.43	-0.7887	-0.6667
XM_021099953.1	5865	199.48	1.38	-7.03773	Down	6.84531e-45	1.95214e-44	LTCONS_00046218	3473	2707	996	-1.30477	Down	3.15817e-148	3.86771e-147	cis_mRNA_overlap	0	Lnc-AntiOverlap-mRNA	LTCONS_00046218	XM_021099953.1	NC_010449.5	95825487	95831164	3473	-	NC_010449.5	95365588	95930040	5865	+	*	0.9844	0.8804
XM_021101274.1	7858	241.27	61.74	-1.82867	Down	3.86578e-23	5.58896e-23	LTCONS_00049088	234	74.95	29.08	-1.2282	Down	3.86432e-05	1.71531e-05	cis_mRNA_overlap	0	Lnc-CompleteIn-mRNAIntron	LTCONS_00049088	XM_021101274.1	NC_010450.4	42349607	42349840	234	-	NC_010450.4	42324654	42384907	7858	-	*	0.8703	0.759
XM_021100380.1	9378	1634.1	580.02	-1.35662	Down	1.02666e-95	7.33897e-95	LTCONS_00049355	238	121	37	-1.5717	Down	2.88455e-10	2.09817e-10	cis_mRNA_up10k	103	NA	LTCONS_00049355	XM_021100380.1	NC_010450.4	69531520	69531757	238	-	NC_010450.4	69360641	69531418	9378	-	*	0.6131	0.8286
NM_001078686.1	1202	40	15	-1.27733	Down	0.00193345	0.000665939	XR_001304108.2	1114	223984	84141	-1.27481	Down	0	0	cis_mRNA_dw20k	16458	NA	XR_001304108.2	NM_001078686.1	NC_010450.4	67084574	67090540	1114	+	NC_010450.4	67059284	67068117	1202	+	*	0.9484	0.9276

## Sheet: Sheet2
lncRNA_class	distance	Overlap_class	lncRNA	mRNA	symbol	lncRNA_chr	lncRNA_start	lncRNA_end	lncRNA_length	lncRNA_chain	mRNA_chr	mRNA_start	mRNA_end	mRNA_length	mRNA_chain	minimum_free_energy_of_RNAplex	Pearson_correlation	Spearman_correlation	ECN1-FPKM_lncRNA	ECE2-FPKM_lncRNA	ECE1-FPKM_lncRNA	ECN3-FPKM_lncRNA	ECN2-FPKM_lncRNA	ECE3-FPKM_lncRNA	ECN1-FPKM_mRNA	ECE2-FPKM_mRNA	ECE1-FPKM_mRNA	ECN3-FPKM_mRNA	ECN2-FPKM_mRNA	ECE3-FPKM_mRNA
cis_mRNA_dw20k	7690	NA	LTCONS_00010766	XM_005661395.3	GAMT	NC_010444.4	77087440	77087690	251	+	NC_010444.4	77076568	77079751	1145	+	*	-0.9902	-0.8804	2.7	1.07	1.12	2.52	2.62	1.81	0	0.21	0.23	0	0	0.14
cis_mRNA_dw20k	2226	NA	LTCONS_00010766	XM_013994831.1	MUM1	NC_010444.4	77087440	77087690	251	+	NC_010444.4	77089915	77109201	3250	-	*	-0.7028	-0.7714	2.7	1.07	1.12	2.52	2.62	1.81	0.24	1.69	0.87	1.01	0	0.44
cis_mRNA_dw20k	2226	NA	LTCONS_00010766	XM_021084242.1	MUM1X6	NC_010444.4	77087440	77087690	251	+	NC_010444.4	77089915	77111206	3389	-	*	-0.8469	-0.7143	2.7	1.07	1.12	2.52	2.62	1.81	2.04	3.18	2.83	1.24	1.49	3.09
cis_mRNA_dw20k	2226	NA	LTCONS_00010766	XM_021084245.1	MUM1X12	NC_010444.4	77087440	77087690	251	+	NC_010444.4	77089915	77111206	3303	-	*	0.6607	0.6761	2.7	1.07	1.12	2.52	2.62	1.81	0.25	0	0	0.19	0	0
cis_mRNA_dw20k	7690	NA	LTCONS_00010766	XM_021084249.1	GAMTX5	NC_010444.4	77087440	77087690	251	+	NC_010444.4	77076570	77079751	1089	+	*	-0.8781	-0.8452	2.7	1.07	1.12	2.52	2.62	1.81	0	0.08	0.05	0	0	0
cis_mRNA_up10k	1770	NA	LTCONS_00024942	XM_001927740.5	CYR61	NC_010446.5	130396948	130406949	2585	+	NC_010446.5	130392404	130395179	1937	-	*	0.9751	0.8286	0.81	0.98	2.05	4.27	8.57	0.76	127.9	99.43	140.33	203.46	263.24	106.05
cis_mRNA_up10k	2004	NA	LTCONS_00024943	XM_001927740.5	CYR61	NC_010446.5	130397182	130409566	1765	+	NC_010446.5	130392404	130395179	1937	-	*	0.9496	0.8286	1.4	1.69	2.45	3.29	3.98	1.14	127.9	99.43	140.33	203.46	263.24	106.05
tran	NA	NA	LTCONS_00035134	MTCONS_00029421		NC_010448.4	85280862	85295168	243	+	NC_010447.5	69779290	69846638	6492	+	-194.2	-0.7917	-0.6571	10.8	12.78	9.13	21.82	31.42	9.7	12.33	11.6	10.85	9.34	9.32	13.63
tran	NA	NA	LTCONS_00035134	MTCONS_00061381		NC_010448.4	85280862	85295168	243	+	NC_010454.4	39931680	39937657	3902	+	-177.06	-0.7872	-0.6571	10.8	12.78	9.13	21.82	31.42	9.7	0.69	0.46	0.41	0.36	0.2	0.75
tran	NA	NA	LTCONS_00035134	XM_003128921.6	FAM114A1	NC_010448.4	85280862	85295168	243	+	NC_010450.4	30191950	30274167	5892	+	-187.19	0.7034	0.6571	10.8	12.78	9.13	21.82	31.42	9.7	6.18	9.82	13.26	15.04	15.12	5.55
tran	NA	NA	LTCONS_00035134	XM_021069929.1	MAP6D1	NC_010448.4	85280862	85295168	243	+	NC_010455.5	121738392	121755482	8769	-	-194.24	0.87	0.6761	10.8	12.78	9.13	21.82	31.42	9.7	0.02	0.02	0.02	0.02	0.06	0.01
cis_mRNA_up10k	8503	NA	LTCONS_00035134	XM_021095662.1	PTAFR	NC_010448.4	85280862	85295168	243	+	NC_010448.4	85235390	85272360	3567	-	*	-0.8834	-0.7714	10.8	12.78	9.13	21.82	31.42	9.7	0.78	0.46	0.51	0.44	0	0.72
cis_mRNA_overlap	0	Lnc-Overlap-mRNA	LTCONS_00037493	XM_021094270.1	ANKRD27	NC_010448.4	42546198	42559926	460	-	NC_010448.4	42501167	42559926	4471	-	-316.99	0.8015	0.8857	1.71	1.56	1.54	3.56	4.55	1.45	0.47	0.26	0	0.29	1.82	0.24
tran	NA	NA	LTCONS_00045988	MTCONS_00074529		NC_010449.5	78496898	78505204	229	-	NC_010456.5	12218979	12277165	6457	-	-198.43	0.6741	0.6761	18.9	11.93	9.29	18.59	22.21	9.82	0	0	0	0.01	0.11	0
tran	NA	NA	LTCONS_00045988	MTCONS_00075080		NC_010449.5	78496898	78505204	229	-	NC_010456.5	40501781	40525934	1042	-	-175.74	0.6986	0.7714	18.9	11.93	9.29	18.59	22.21	9.82	95.8	53.85	50.96	54.29	95.63	67.68
tran	NA	NA	LTCONS_00045988	XM_013982683.2	FBXO16	NC_010449.5	78496898	78505204	229	-	NC_010456.5	12218979	12277164	6329	-	-198.43	-0.7887	-0.6667	18.9	11.93	9.29	18.59	22.21	9.82	0.07	0.12	0.08	0	0	0.09
cis_mRNA_up10k	131	NA	LTCONS_00045990	XM_005656314.3	PARP2	NC_010449.5	78551523	78551858	336	-	NC_010449.5	78535072	78551393	1912	-	*	-0.7509	-0.7714	2.1	4.35	8.78	4.01	1.38	5.32	12.52	9.52	8.38	8.85	12.69	11.58
cis_mRNA_overlap	0	Lnc-AntiOverlap-mRNA	LTCONS_00046218	XM_021099953.1	RGS6	NC_010449.5	95825487	95831164	3473	-	NC_010449.5	95365588	95930040	5865	+	*	0.9844	0.8804	2.24	2.65	1.94	6.62	6.69	1.75	0	0.01	0	0.37	0.3	0
tran	NA	NA	LTCONS_00049088	MTCONS_00079783		NC_010450.4	42349607	42349840	234	-	NC_010457.5	31225837	31295522	5868	-	-180.32	0.7671	0.6377	4.66	1.5	1.07	3.07	4.6	2.86	8.46	4.99	4.22	4.22	6.45	6.48
cis_mRNA_up10k	221	NA	LTCONS_00049088	XM_021101266.1	ZFP493	NC_010450.4	42349607	42349840	234	-	NC_010450.4	42324654	42349387	6651	-	*	-0.8061	-0.8286	4.66	1.5	1.07	3.07	4.6	2.86	1.22	2.43	3.05	2.17	2.09	1.75
cis_mRNA_overlap	0	Lnc-CompleteIn-mRNAIntron	LTCONS_00049088	XM_021101274.1	ZFP493X9	NC_010450.4	42349607	42349840	234	-	NC_010450.4	42324654	42384907	7858	-	*	0.8703	0.759	4.66	1.5	1.07	3.07	4.6	2.86	0.25	0	0	0	0.34	0.15
cis_mRNA_up10k	103	NA	LTCONS_00049355	XM_021100380.1	ANKRD17	NC_010450.4	69531520	69531757	238	-	NC_010450.4	69360641	69531418	9378	-	*	0.6131	0.8286	3.31	2.37	1.85	5.88	9.84	2.66	1	0.51	0.22	1.43	0.96	0.57
cis_mRNA_overlap	0	Lnc-AntiCompleteIn-mRNAIntron	LTCONS_00054977	XM_013989589.2	MRP1	NC_010451.4	92762087	92762320	234	-	NC_010451.4	92716340	92800942	4209	+	*	-0.7096	-0.8827	9.7	3.82	4.28	7.96	21.64	3.32	0	0.02	0.01	0.02	0	0.03
cis_mRNA_overlap	0	mRNA-CompleteIn-LncExon	LTCONS_00063176	XM_021067067.1	CISD3	NC_010454.4	23375998	23379417	874	-	NC_010454.4	23375998	23379417	579	-	-484.01	0.9296	0.8857	5.74	6.16	4.82	1.96	1.65	7.97	13.68	13.02	10.62	9.1	9.75	17.05
cis_mRNA_up10k	2366	NA	LTCONS_00084124	XM_021077961.1	SNAI1	NC_010459.5	51538365	51544081	1201	+	NC_010459.5	51546446	51552498	1692	+	*	0.8591	0.9429	2.28	2.42	3.63	6.85	7.98	1.44	0.93	1.16	2.56	2.48	2.7	0.72
cis_mRNA_dw20k	16458	NA	XR_001304108.2	NM_001078686.1	ODAM	NC_010450.4	67084574	67090540	1114	+	NC_010450.4	67059284	67068117	1202	+	*	0.9484	0.9276	160.21	761.38	963.52	2126.67	2060.6	171.46	0.04	0.17	0.11	0.4	0.28	0.04

## Sheet: lncRNA和miRNA共有靶基因
	MTCONS_00006411
	MTCONS_00011546
	MTCONS_00018700
	MTCONS_00027338
	MTCONS_00032220
	MTCONS_00033338
	MTCONS_00035853
	MTCONS_00037773
	MTCONS_00041568
	MTCONS_00060748
	MTCONS_00062538
	MTCONS_00074529
	MTCONS_00075101
	MTCONS_00078598
	NM_001105053.1
	NM_001123119.1
	NM_001244536.1
	XM_001926307.4
	XM_003123429.5
	XM_003131886.6
	XM_005656511.3
	XM_005663602.3
	XM_005666074.3
	XM_005666559.3
	XM_005671181.3
	XM_013979153.2
	XM_013980928.2
	XM_013985774.2
	XM_013990172.2
	XM_013995546.2
	XM_021065514.1
	XM_021065771.1
	XM_021065777.1
	XM_021066921.1
	XM_021067467.1
	XM_021067501.1
	XM_021067520.1
	XM_021067544.1
	XM_021071284.1
	XM_021075853.1
	XM_021076049.1
	XM_021078930.1
	XM_021078931.1
	XM_021079468.1
	XM_021080820.1
	XM_021081042.1
	XM_021081044.1
	XM_021081046.1
	XM_021082399.1
	XM_021083703.1
	XM_021084696.1
	XM_021084745.1
	XM_021087405.1
	XM_021087630.1
	XM_021090564.1
	XM_021092587.1
	XM_021094813.1
	XM_021094903.1
	XM_021095184.1
	XM_021096167.1
	XM_021097738.1
	XM_021098832.1
	XM_021101347.1
	XM_021101373.1
	XM_021101417.1
	XM_021102540.1

## Sheet: Sheet3
Supplemental table 7: The differnential expressed isoform of DElncRNAs
GeneID	log2Ratio_Contrast-VS-Sample	Pvalue_Contrast-VS-Sample	FDR_Contrast-VS-Sample
XR_002345606.1	-6.51277	8.67696e-13	7.528e-13
LTCONS_00009788	-5.76919	2.57761e-08	1.61051e-08
LTCONS_00011549	-5.61718	1.28964e-07	7.58612e-08
LTCONS_00045250	-5.44726	6.62667e-07	3.63414e-07
LTCONS_00006220	-5.38586	1.1508e-06	6.15686e-07
LTCONS_00013704	-4.86229	6.06545e-05	2.61222e-05
LTCONS_00018586	-4.86229	6.06545e-05	2.61222e-05
LTCONS_00087577	-4.86229	1.41677e-08	9.04078e-09
LTCONS_00033336	-4.76919	4.40698e-08	2.70161e-08
XR_002341607.1	-4.73926	2.06062e-10	1.5168e-10
LTCONS_00062958	-4.44726	0.000641567	0.00023771
LTCONS_00041742	-4.18422	0.00215193	0.0007319
LTCONS_00045350	-4.18422	0.00215193	0.0007319
LTCONS_00033936	-4.03222	0.00397571	0.00128974
LTCONS_00041699	-4.03222	8.40314e-09	5.46458e-09
LTCONS_00061546	-4.03222	1.72932e-12	1.47355e-12
LTCONS_00072381	-4.03222	4.6401e-05	2.03768e-05
LTCONS_00009790	-3.86229	0.00739168	0.00228778
LTCONS_00062533	-3.80089	1.6729e-10	1.24052e-10
LTCONS_00015623	-3.73676	5.24797e-10	3.74648e-10
XR_002347072.1	-3.72007	4.24474e-08	2.60808e-08
LTCONS_00080618	-3.66965	0.000499392	0.000188803
LTCONS_00090855	-3.66965	0.000499392	0.000188803
LTCONS_00015624	-3.56273	2.70777e-06	1.3898e-06
LTCONS_00071622	-3.56273	0.000907871	0.000329455
LTCONS_00075106	-3.56273	0.000907871	0.000329455
LTCONS_00025379	-3.27508	4.07328e-05	1.80403e-05
XR_002339340.1	-3.20535	1.0975e-20	1.42455e-20
XR_001299934.2	-3.18422	0.0495801	0.0131241
XR_002339341.1	-3.15923	1.15137e-51	3.86612e-51
LTCONS_00018585	-3.08469	4.65606e-06	2.32678e-06
LTCONS_00006413	-3.03222	0.0100065	0.00302843
LTCONS_00018702	-3.03222	0.000270052	0.000106251
LTCONS_00045354	-2.93215	5.92343e-10	4.21078e-10
LTCONS_00025378	-2.89317	0.000540428	0.000203529
LTCONS_00087158	-2.86229	0.0182395	0.00524808
LTCONS_00090610	-2.86229	0.0182395	0.00524808
LTCONS_00091484	-2.86229	2.3418e-06	1.21097e-06
LTCONS_00010047	-2.84415	1.41801e-13	1.28894e-13
LTCONS_00010046	-2.72289	1.23176e-21	1.67148e-21
LTCONS_00019749	-2.7036	1.07367e-07	6.3677e-08
LTCONS_00011551	-2.66965	0.0025985	0.000871836
XR_002337966.1	-2.66965	0.0025985	0.000871836
LTCONS_00013993	-2.5731	3.86574e-19	4.68656e-19
LTCONS_00061697	-2.44726	0.0603342	0.0157443
XR_001304414.2	-2.44726	0.00789847	0.00243392
LTCONS_00011516	-2.38586	0.000290449	0.000113671
LTCONS_00021249	-2.37687	1.85902e-06	9.72426e-07
LTCONS_00045251	-2.36479	1.17125e-05	5.57819e-06
LTCONS_00062534	-2.33623	1.31416e-07	7.72352e-08
XR_002345452.1	-2.24006	0.000150867	6.17519e-05
LTCONS_00019624	-2.22967	1.72136e-16	1.8355e-16
XR_002340368.1	-2.20537	6.71842e-15	6.58225e-15
LTCONS_00019617	-2.11666	1.28631e-09	8.90209e-10
LTCONS_00061547	-2.09933	5.97807e-05	2.59205e-05
LTCONS_00011552	-1.94976	1.97635e-06	1.03146e-06
LTCONS_00076239	-1.90669	0.000163833	6.66592e-05
LTCONS_00002263	-1.86229	0.00155772	0.000543506
LTCONS_00090611	-1.80983	0.000998793	0.000360381
LTCONS_00036758	-1.78572	3.06136e-11	2.4032e-11
LTCONS_00082873	-1.72798	0.00416214	0.00134578
LTCONS_00033339	-1.59926	0.0664299	0.0172025
LTCONS_00076240	-1.54037	6.23099e-06	3.06776e-06
LTCONS_00002071	-1.50999	0.00013577	5.58291e-05
LTCONS_00082984	-1.45987	1.59707e-05	7.48767e-06
LTCONS_00063800	-1.44726	0.10569	0.0263815
LTCONS_00002599	-1.4408	0	0
LTCONS_00062957	-1.34772	0.0559076	0.0146692
XR_002347069.1	-1.33363	9.90011e-06	4.7687e-06
XR_002340360.1	-1.26211	8.63257e-05	3.65343e-05
LTCONS_00033337	-1.23374	1.12445e-09	7.81053e-10
LTCONS_00024702	-1.18837	0.0275461	0.00765475
LTCONS_00035692	-1.18422	0.00628798	0.00197546
LTCONS_00021798	-1.1424	0.00887457	0.00271232
LTCONS_00059694	-1.11605	0.0141959	0.00417212
LTCONS_00025772	-1.09676	0.00010263	4.30177e-05
XR_002336624.1	-1.08705	0.000100447	4.21667e-05
LTCONS_00038429	-1.06393	0.00405901	0.00131522
LTCONS_00059695	-1.06393	0.0421639	0.0113266
LTCONS_00045988	-1.0515	4.51152e-15	4.46493e-15
XR_002344844.1	-1.02472	0.0348083	0.0094803
XR_001299006.2	-1.0143	0.0684595	0.0176743
LTCONS_00002598	-1.00775	1.34709e-06	7.15491e-07
LTCONS_00059132	1.09022	2.21571e-05	1.01934e-05
LTCONS_00024701	1.09953	0.0157811	0.00459954
LTCONS_00070455	1.13677	1.81208e-07	1.05177e-07
XR_002340886.1	1.13771	0.507006	0.107735
XR_002340961.1	1.13771	0.34807	0.0774349
XR_002345607.1	1.15867	8.22289e-13	7.14337e-13
LTCONS_00024572	1.25318	0.0677902	0.0175175
XR_002344843.1	1.25478	0.000125268	5.17174e-05
XR_002344182.1	1.29954	0.193743	0.0458016
XR_002336623.1	1.30221	0.000888905	0.000323443
LTCONS_00086030	1.40091	8.87605e-13	7.69541e-13
LTCONS_00046180	1.45963	0.0274707	0.00763529
XR_001298634.2	1.5428	0.110768	0.0275355
LTCONS_00087579	1.56216	9.97369e-09	6.44296e-09
LTCONS_00014055	1.59714	0.0436678	0.0117015
LTCONS_00021367	1.67067	0.0013139	0.000463552
LTCONS_00035694	1.87467	0.0314283	0.0086442
XR_002344184.1	1.91046	3.16948e-05	1.42913e-05
XR_001299975.2	1.94506	0.0650212	0.0168725
LTCONS_00038342	2.5298	8.34823e-31	1.59305e-30
XR_002338134.1	2.55917	0.0433122	0.0116147
LTCONS_00038340	3.19838	1.62265e-42	4.33264e-42
XR_002346691.1	3.45963	0.0328917	0.00900099
XR_002337274.1	4.77815	1.41936e-60	5.70361e-60
XR_002345441.1	4.9937	5.89148e-05	2.55637e-05
LTCONS_00036757	7.10164	1.84565e-16	1.96456e-16

## Sheet: Sheet4
Fig 3.4 Differential expressed lncRNAs
GeneID	length	Contrast Readnum	Sample Readnum	log2Ratio(Sample/Contrast)	Up-Down-Regulation(Sample/Contrast)	p-value	q-value
106507819	1114	223984	84141	-1.27481	Down	0	0
LXLOC_000876	262	3960.58	43.36	-6.3755	Down	0	0
LXLOC_000877	251	54	24	-1.03222	Down	0.00238742	0.000935437
LXLOC_000878	599	2415.04	1012.51	-1.11641	Down	6.04286e-104	3.63236e-103
LXLOC_000879	674	1428	316	-2.0383	Down	5.44799e-148	4.65726e-147
LXLOC_000880	243	55.88	24.86	-1.0308	Down	0.00202742	0.000811493
LXLOC_000881	2165.79	2768.54	1187.19	-1.08387	Down	2.08035e-113	1.36639e-112
LXLOC_000882	243	421.94	174.17	-1.13884	Down	3.73221e-20	5.13739e-20
LXLOC_000883	460	173.29	70.22	-1.16553	Down	1.93349e-09	1.60448e-09
LXLOC_000884	237	196	88	-1.01757	Down	1.07249e-08	8.45226e-09
LXLOC_000885	229	349.04	153.07	-1.0515	Down	4.51123e-15	5.09763e-15
LXLOC_000886	3473	2707	996	-1.30477	Down	3.15641e-148	2.70207e-147
LXLOC_000887	234	74.95	29.08	-1.2282	Down	3.86426e-05	2.08546e-05
LXLOC_000888	238	121	37	-1.57171	Down	2.88447e-10	2.53478e-10
LXLOC_000889	234	242.7	58.27	-1.92064	Down	9.47278e-25	1.52383e-24
LXLOC_000890	215	124.84	32.43	-1.80698	Down	1.56474e-12	1.56683e-12
LXLOC_000891	252	96	30	-1.54037	Down	3.13212e-08	2.37624e-08
LXLOC_000892	1201	960	368	-1.24562	Down	3.67253e-50	1.09728e-49
LXLOC_000893	352	25173	10710.4	-1.09516	Down	0	0
LXLOC_000894	336	83	176	1.2221	Up	4.43183e-11	4.10277e-11
LXLOC_000895	621	3760	11364	1.73337	Up	0	0
LXLOC_000896	874	366.61	675.19	1.01875	Up	7.67502e-29	1.40145e-28

## Sheet: Sheet5
Fig 3.5 Correlation analysis between differential expressed mRNA and lncRNA
GeneID	log2Ratio	Up-Down-Regulation	p-value	LncRNA GeneID	lncRNA log2Ratio	Up-Down-Regulation	p-value	Pearson_correlation	Spearman_correlation
XM_013994831.1	1.23009	Up	3.72922e-25	LTCONS_00010766	-1.03222	Down	0.00238744	-0.7028	-0.7714
XM_021084245.1	-7.04697	Down	2.12331e-17	LTCONS_00010766	-1.03222	Down	0.00238744	0.6607	0.6761
XM_005661395.3	5.90112	Up	2.76946e-08	LTCONS_00010766	-1.03222	Down	0.00238744	-0.9902	-0.8804
XM_021094270.1	-2.32649	Down	2.366e-72	LTCONS_00037493	-1.16553	Down	1.93355e-09	0.8015	0.8857
MTCONS_00074529	-6.18242	Down	1.45806e-10	LTCONS_00045988	-1.0515	Down	4.51152e-15	0.6741	0.6761
XM_013982683.2	1.9422	Up	2.17512e-10	LTCONS_00045988	-1.0515	Down	4.51152e-15	-0.7887	-0.6667
XM_021099953.1	-7.03773	Down	6.84531e-45	LTCONS_00046218	-1.30477	Down	3.15817e-148	0.9844	0.8804
XM_021101274.1	-1.82867	Down	3.86578e-23	LTCONS_00049088	-1.2282	Down	3.86432e-05	0.8703	0.759
XM_021100380.1	-1.35662	Down	1.02666e-95	LTCONS_00049355	-1.5717	Down	2.88455e-10	0.6131	0.8286
NM_001078686.1	-1.27733	Down	0.00193345	XR_001304108.2	-1.27481	Down	0	0.9484	0.9276

[truncated: 2 more sheets: Sheet6, Sheet7]
